# Supplementary material for: Loose Ends in the Cortinarius Phylogeny: Five New Myxotelamonoid Species Indicate a High Diversity of These Ectomycorrhizal Fungi with South American Nothofagaceae
Source: Life (Basel). 2021 May 5;11(5):420. doi: 10.3390/life11050420 (PMC8148173; doi:10.3390/life11050420)
Supplement: Supplementary file 1 [file life-11-00420-s001.zip]

Archive with 1 entries (1 files):
- life-1187518-supplementary.jpg
